# Supplementary material for: Hyperpolarized 129Xe Time-of-Flight MR Imaging of Perfusion and Brain Function
Source: Diagnostics (Basel). 2020 Aug 25;10(9):630. doi: 10.3390/diagnostics10090630 (PMC7554935; doi:10.3390/diagnostics10090630)
Supplement: Supplementary file 1 [file diagnostics-10-00630-s001.zip]

Archive with 1 entries (1 files):
- Supplementary information Hyperpolarized Xe imaging of perfusion and brain function.docx
